# Supplementary material for: Near-Complete Avipoxvirus Genome Assembled from Skin Lesions of Dead Eurasian Crane (Grus grus)
Source: Animals (Basel). 2024 Dec 30;15(1):60. doi: 10.3390/ani15010060 (PMC11718893; doi:10.3390/ani15010060)
Supplement: Supplementary file 1 [file animals-15-00060-s001.zip]

Archive with 1 entries (1 files):
- animals-3272953-supplementary.xlsx
