# Supplementary material for: Near-Complete Avipoxvirus Genome Assembled from Skin Lesions of Dead Eurasian Crane (Grus grus)
Source: Animals (Basel). 2024 Dec 30;15(1):60. doi: 10.3390/ani15010060 (PMC11718893; doi:10.3390/ani15010060)
Supplement: Supplementary file 1 [file animals-15-00060-s001.zip › animals-3272953-supplementary.xlsx]

## Sheet: Munka1
Supplementary Table S1. Annotation of the crane poxvirus genome.
ORF	Length	Location		Direction	Protein name/function
		minimum	maximum
1	402	792	1193	forward	hypothetical protein
2	615	1640	2254	reverse	C-type lectin family protein
3	855	2559	3413	reverse	ankyrin repeat protein
4	456	3425	3880	reverse	hypothetical protein
5	669	4544	5212	forward	hypothetical protein
6	576	5944	6519	reverse	ankyrin repeat family protein
7	423	6847	7269	forward	hypothetical protein
8	1311	7712	9022	forward	C4L/C10L family protein
9	615	9070	9684	forward	hypothetical protein
10	1527	9824	11350	reverse	ankyrin repeat protein
11	462	11557	12018	reverse	ankyrin repeat protein
12	2049	12140	14188	reverse	ankyrin repeat family protein
13	1068	14294	15361	reverse	serpin family protein
14	882	15474	16355	reverse	alpha-SNAP
15	1563	16431	17993	reverse	ankyrin repeat family protein
16	183	17871	18053	forward	ankyrin repeat protein
17	525	18156	18680	reverse	interleukin 10
18	993	18751	19743	reverse	ankyrin repeat family protein
19	1146	19911	21056	reverse	ankyrin repeat family protein
20	1314	21141	22454	reverse	ankyrin repeat family protein
21	141	22570	22710	reverse	hypothetical protein
22	513	22883	23395	reverse	hypothetical protein
23	702	23575	24276	reverse	Ig-like domain protein
24	738	24389	25126	reverse	V-type Ig domain protein
25	2052	25202	27253	reverse	ankyrin repeat family protein
26	342	27381	27722	reverse	hypothetical protein
27	630	27691	28320	forward	hypothetical protein
28	1287	28317	29603	reverse	C4L/C10L protein
29	1011	29701	30711	forward	G-protein-coupled receptor family protein
30	1743	30726	32468	reverse	ankyrin repeat family protein
31	1305	32544	33848	reverse	ankyrin repeat family protein
32	1788	33914	35701	reverse	ankyrin repeat family protein
33	609	35833	36441	reverse	hypothetical protein
34	1497	36495	37991	reverse	ankyrin repeat family protein
35	1224	38036	39259	reverse	ankyrin repeat family protein
36	1002	39394	40395	forward	G-protein-coupled receptor family protein
37	543	40445	40987	forward	hypothetical protein
38	1215	41139	42353	reverse	ankyrin repeat family protein
39	381	42401	42781	reverse	peptidyl-tRNA hydrolase
40	2448	42888	45335	reverse	alkaline phosphodiesterase
41	1026	45467	46492	reverse	ankyrin repeat family protein
42	174	47815	47988	reverse	hypothetical protein
43	846	48041	48886	reverse	alpha-SNAP
44	1236	48908	50143	reverse	ankyrin repeat family protein
45	408	50316	50723	reverse	hypothetical protein
46	396	50762	51157	reverse	hypothetical protein
47	495	51222	51716	reverse	hypothetical protein
48	438	51713	52150	reverse	dUTP pyrophosphatase
49	528	52202	52729	reverse	B-cell lymphoma 2
50	1014	52785	53798	reverse	serpin family protein
51	636	53879	54514	reverse	hypothetical protein
52	1695	54601	56295	reverse	DNA ligase
53	1077	56329	57405	reverse	serpin family protein
54	1113	57447	58559	reverse	hyroxysteroid dehydrogenase
55	162	58641	58802	forward	semaphorin vaccinia A39R-like protein
56	1029	58715	59743	reverse	semaphorin
57	786	60844	61629	forward	GNS1/SUR4
58	465	61706	62170	forward	late transcription factor 2
59	1659	62191	63849	forward	rifampicin resistance N3L protein
60	870	63884	64753	forward	mRNA capping enzyme small subunit
61	1914	64831	66744	forward	NPH-1 transcription termination factor
62	678	66748	67425	reverse	mutT motif
63	714	67391	68104	reverse	mutT motif
64	825	68406	69230	reverse	V-type Ig domain protein
65	486	69398	69883	reverse	RNA polymerase subunit 18
66	1902	69870	71771	reverse	early transcription factor small subunit
67	2376	71752	74127	reverse	NTPase
68	429	74454	74882	reverse	CC-chemokine family protein
69	753	75256	76008	reverse	CC-chemokine family protein
70	660	76304	76963	forward	CC-chemokine family protein
71	591	76973	77563	reverse	CC-chemokine family protein
72	384	78119	78502	reverse	CC-chemokine family protein
73	591	78584	79174	reverse	CC-chemokine family protein
74	657	79220	79876	reverse	uracil DNA glycosylase
75	1144	79986	81129	reverse	hypothetical protein
76	129	81261	81389	forward	phospholipid hydroperoxide glutathione peroxidase-like protein
77	414	81453	81866	forward	glutathione peroxidase
78	333	81867	82199	forward	hypothetical protein
79	414	82174	82587	reverse	hypothetical protein
80	258	82693	82950	reverse	hypothetical protein
81	393	83344	83736	reverse	hypothetical protein
82	810	83811	84620	reverse	HT motif family protein
83	822	84713	85534	forward	HT motif family protein
84	132	85550	85681	reverse	hypothetical protein
85	234	85685	85918	reverse	ubiquitin family protein
86	862	86039	86900	reverse	hypothetical protein
87	150	86919	87068	reverse	hypothetical protein
88	561	87096	87656	reverse	beta-NGF-like family protein
89	555	87678	88232	reverse	IL-18 binding protein
90	483	88239	88721	reverse	hypothetical protein
91	315	88759	89073	reverse	hypothetical protein
92	564	89077	89640	reverse	N1R/p28 family protein
93	444	89709	90152	reverse	beta-NGF-like family protein
94	378	90270	90647	forward	glutaredoxin
95	678	90620	91297	reverse	putative transcriptional elongation factor
96	234	91369	91602	forward	hypothetical protein
97	1008	91630	92637	reverse	transforming growth factor B
98	1881	92709	94589	forward	metalloprotease/G1 glycoprotein
99	2049	94573	96621	reverse	DNA/RNA helicase/NPH-11
100	1266	96654	97919	forward	virion core peptidase
101	1173	97922	99094	forward	DNA-binding protein
102	246	99095	99340	forward	IMV membrane protein
103	552	99350	99901	forward	thymidine kinase
104	276	99969	100244	forward	HT motif family protein
105	876	100276	101151	forward	ssDNA-binding phosphoprotein
106	198	101152	101349	forward	hypothetical protein
107	936	101356	102291	forward	DNA binding virion core protein
108	105	102292	102396	forward	MV entry/fusion complex protein
109	96	102374	102469	forward	hypothetical protein
110	1971	102466	104436	forward	hypothetical protein
111	396	104378	104773	forward	putative virion core protein
112	393	104663	105055	reverse	sulfhydryl oxidase
113	2970	105083	108052	forward	DNA polymerase
114	849	108044	108892	reverse	hypothetical protein
115	1716	108885	110600	reverse	hypothetical protein
116	5712	110727	116438	reverse	VARV B22R family protein
117	93	116444	116536	forward	poly(A) polymerase large subunit PAPL
118	5433	116501	121933	reverse	VARV B22R family protein
119	96	121923	122018	forward	hypothetical protein
120	5808	122181	127988	reverse	VARV B22R family protein
121	549	128055	128603	forward	RNA polymerase subunit 30
122	2154	128658	130811	forward	hypothetical protein
123	1419	130798	132216	forward	polyA polymerase large subunit
124	345	132210	132554	reverse	DNA binding virion core phosphoprotein
125	633	132631	133263	forward	hypothetical protein
126	434	133384	133817	forward	hypothetical protein
127	300	134022	134321	forward	hypothetical protein
128	5349	134381	139729	reverse	VARV B22R family protein
129	1134	139912	141045	forward	virion envelope protein
130	1920	141083	143002	forward	virion release protein
131	1359	143047	144405	forward	hypothetical protein
132	1335	144484	145818	forward	serine/threonine protein kinase
133	642	145793	146434	forward	lipid membrane protein
134	201	146515	146715	forward	hypothetical protein
135	105	146830	146934	reverse	virion core protein
136	198	146914	147111	forward	hypothetical protein
137	524	147104	147627	forward	HAL3 domain protein
138	2310	147729	150038	forward	ankyrin repeat family protein
139	489	150499	150987	forward	ankyrin repeat protein
140	528	151170	151697	forward	ankyrin repeat protein
141	372	151723	152094	forward	CC-chemokine family protein
142	99	152111	152209	reverse	hypothetical protein
143	1323	152634	153956	forward	flap endonuclease
144	192	153958	154149	forward	RNA polymerase subunit 7
145	567	154149	154715	forward	hypothetical protein
146	1032	154680	155711	reverse	virion core protein
147	1056	155920	156975	reverse	TGF-beta-like protein
148	534	156974	157507	forward	TGF-beta-like protein
149	1026	158300	159325	forward	N1R/p28 family protein
150	1074	159488	160561	forward	V-type Ig domain protein
151	501	160714	161214	forward	V-type Ig domain protein
152	351	161904	162254	reverse	TNF receptor-like protein
153	1203	162335	163537	forward	hypotetical protein
154	654	163976	164629	forward	thymidylate kinase
155	783	164668	165450	forward	late transcription factor 1
156	1011	165463	166473	forward	myristylated protein
157	732	166474	167205	forward	myristylated MV membrane protein
158	291	167240	167530	forward	hypothetical protein
159	906	167520	168425	reverse	hypothetical protein
160	762	168451	169212	forward	DNA binding virion core VP8
161	390	169213	169602	forward	putative membrane protein
162	447	169553	169999	forward	hypothetical protein
163	927	170032	170958	forward	polyA polymerase small subunit
164	561	170955	171515	forward	RNA polymerase subunit 22
165	411	171505	171915	reverse	membrane protein
166	3864	171956	175819	forward	RNA polymerase subunit 147
167	501	175825	176325	reverse	protein tyrosine phosphatase
168	573	176341	176913	forward	hypothetical protein
169	1002	177070	178071	reverse	virion envelope protein p35
170	2397	178072	180468	reverse	RNA polymerase-associated protein 94
171	519	180614	181132	forward	late transcription factor 4
172	955	181133	182083	forward	DNA topoisomerase
173	459	182088	182546	forward	putative 17 kDa protein
174	312	182509	182820	reverse	hypothetical protein
175	2559	182828	185386	forward	mRNA capping enzyme large subunit
176	307	185452	185758	forward	HT motif family protein
177	423	185755	186177	reverse	virion protein
178	93	186243	186335	forward	hypothetical protein
179	570	186506	187075	forward	hypothetical protein
180	816	187128	187919	forward	N1R/p28 family protein
181	717	187987	188703	forward	deoxycytidine kinase
182	384	188713	189096	reverse	HT motif family protein
183	630	189198	189827	forward	hypothetical protein
184	828	189868	190695	forward	N1R/p28 family protein
185	1233	190724	191956	forward	N1R/p28 family protein
186	162	192005	192166	forward	hypothetical protein
187	411	192188	192598	forward	HT motif family protein
188	987	192644	193630	forward	N1R/p28 family protein
189	1395	193685	195079	forward	photolyase
190	141	195024	195164	forward	hypothetical protein
191	740	195217	195956	forward	N1R/p28 family protein
192	318	196037	196354	forward	hypothetical protein
193	450	196558	197007	forward	N1R/p28 family protein
194	402	197038	197439	forward	N1R/p28 family protein
195	138	197490	197627	forward	hypothetical protein
196	483	197643	198125	forward	N1R/p28 family protein
197	2109	198295	200403	forward	ankyrin repeat family protein
198	1848	200435	202282	forward	ankyrin repeat family protein
199	750	202402	203151	forward	N1R/p28 family protein
200	2226	203181	205406	forward	ankyrin repeat family protein
201	1149	205493	206641	forward	hypothetical protein
202	909	206743	207651	forward	ribonucleotide reductase small subunit
203	216	208925	209140	forward	ankyrin repeat protein
204	123	209035	209157	reverse	ankyrin repeat protein
205	678	209150	209827	reverse	late transcription factor 3
206	219	209824	210042	reverse	redox protein
207	1980	210058	212037	reverse	virion core protein P4b
208	804	212121	212924	reverse	immunodominant virion protein
209	501	212963	213463	forward	RNA polymerase subunit 19
210	1125	213458	214582	reverse	hypothetical protein
211	2130	214589	216718	reverse	early transcription factor large subunit
212	906	216784	217689	forward	intermediate transcription factor 3
213	231	217651	217881	reverse	hypothetical protein
214	2676	217882	220557	reverse	virion core protein P4a
215	822	220575	221396	forward	hypothetical protein
216	528	221397	221924	reverse	virion core protein
217	213	221939	222151	forward	hypothetical protein
218	216	222135	222350	reverse	virion membrane protein
219	276	222417	222692	reverse	virion envelope protein
220	162	222709	222870	reverse	virion envelope protein
221	294	222886	223179	reverse	hypothetical protein
222	1110	223163	224272	reverse	putative myristoylated membrane protein
223	597	224288	224884	reverse	phosphorylated virion membrane protein
224	1389	224902	226290	forward	DNA helicase
225	267	226258	226524	reverse	zinc finger-like protein
226	342	226532	226873	reverse	hypothetical protein
227	1299	226872	228170	forward	processivity factor protein
228	486	228155	228640	forward	Holliday junction resolvase
229	1152	228651	229802	forward	intermediate transcription factor 3
230	3474	229829	233302	forward	RNA polymerase subunit 132
231	1839	233291	235129	reverse	A-type inclusion protein
232	1425	235165	236589	reverse	A-type inclusion protein
233	423	236590	237012	reverse	hypothetical protein
234	909	237027	237935	reverse	RNA polymerase subunit 35
235	225	237910	238134	reverse	hypothetical protein
236	114	238191	238304	reverse	A30.5L-like protein
237	342	238314	238655	forward	hypothetical protein
238	363	238656	239018	forward	hypothetical protein
239	915	239007	239921	reverse	virion assembly protein
240	522	240098	240619	forward	C-type lectin family protein
241	663	240678	241340	forward	V-type Ig domain protein
242	795	241315	242109	forward	V-type Ig domain protein
243	834	242149	242982	forward	hypothetical protein
244	858	243055	243912	forward	tyrosine protein kinase
245	1029	243951	244979	forward	serpin family protein
246	663	244989	245651	reverse	hypothetical protein
247	927	245766	246692	forward	G-protein-coupled receptor family protein
248	273	246704	246976	forward	hypothetical protein
249	540	247034	247573	forward	beta-NGF-like family protein
250	414	247574	247987	reverse	HT motif family protein
251	642	248037	248678	forward	hypothetical protein
252	438	248689	249126	reverse	HT motif family protein
253	327	249190	249516	forward	CC-chemokine family protein
254	474	249571	250044	forward	putative interleukin binding protein
255	474	250034	250507	forward	epidermal growth factor-like protein
256	912	250510	251421	forward	serine/threonine protein kinase
257	489	251475	251963	forward	hypothetical protein
258	375	252038	252412	forward	putative 13.7 kDa protein
259	225	252521	252745	forward	hypothetical protein
260	162	252804	252965	forward	hypothetical protein
261	540	252975	253514	forward	hypothetical protein
262	885	253648	254532	forward	ankyrin repeat family protein
263	432	254582	255013	forward	host range protein
264	984	255046	256029	forward	hypothetical protein
265	1428	256026	257453	forward	ankyrin repeat family protein
266	1329	257459	258787	forward	ankyrin repeat family protein
267	294	258424	258717	reverse	hypothetical protein
268	552	258789	259340	reverse	hypothetical protein
269	1509	259434	260942	forward	ankyrin repeat family protein
270	753	260914	261666	forward	ankyrin repeat protein
271	1050	261722	262771	forward	ankyrin repeat protein
272	882	263146	264027	forward	serine/threonine protein kinase
273	1086	264095	265180	forward	ankyrin repeat family protein
274	1101	265730	266830	forward	ankyrin repeat protein
275	783	267038	267820	forward	ankyrin repeat protein
276	1509	267869	269377	forward	ankyrin repeat family protein
277	1047	269426	270472	forward	serpin family protein
278	558	270469	271026	reverse	putative A47L-like protein
279	1512	271156	272667	forward	ankyrin repeat family protein
280	1461	272702	274162	forward	ankyrin repeat family protein
281	1509	274206	275714	forward	ankyrin repeat family protein
282	1260	275768	277027	forward	ankyrin repeat family protein
283	447	277087	277533	forward	C-type lectin family protein
284	828	277536	278363	forward	N1R/p28 family protein
285	219	278468	278686	forward	putative P-type ATPase
286	489	278690	279178	reverse	C-type lectin family protein
287	264	279054	279317	forward	hypothetical protein
288	1236	279296	280531	forward	ankyrin repeat family protein
289	558	281195	281752	forward	ankyrin repeat family protein
290	870	281822	282691	forward	ankyrin repeat protein
291	435	282753	283187	forward	ankyrin repeat protein
292	507	283547	284053	forward	hypothetical protein
293	633	284072	284704	forward	hypothetical protein
294	1932	284756	286687	forward	ankyrin repeat family protein
295	579	286677	287255	forward	ankyrin repeat family protein
296	2004	288707	290710	forward	ankyrin repeat family protein
297	1314	290707	292020	reverse	ankyrin repeat family protein
298	804	292166	292969	forward	Ig-like domain protein
299	708	293008	293715	forward	Ig-like domain protein
300	1755	293807	295561	forward	ankyrin repeat family protein
301	102	295561	295662	forward	hypothetical protein
302	375	295641	296015	forward	EFc family protein
303	450	296134	296583	forward	N1R/p28 family protein
304	717	296914	297630	forward	ankyrin repeat protein
305	750	297650	298399	forward	ankyrin repeat protein
306	1902	298487	300388	forward	ankyrin repeat family protein
307	333	300444	300776	forward	hypothetical protein
308	375	300872	301246	forward	C-type lectin family protein
309	498	301265	301762	forward	ankyrin repeat protein
310	1527	301813	303339	forward	ankyrin repeat family protein
311	606	303479	304084	reverse	hypothetical protein
312	1260	304173	305432	reverse	C4L/C10L family protein
313	423	305872	306294	reverse	US ORF2
